# Supplementary material for: SPEARS: Standard Performance Evaluation of Ancestral haplotype Reconstruction through Simulation
Source: Bioinformatics. 2020 Aug 25;37(6):868–70. doi: 10.1093/bioinformatics/btaa749 (PMC8097754; doi:10.1093/bioinformatics/btaa749)
Supplement: btaa749_Supplementary_Data [file btaa749_supplementary_data.zip]

Archive with 2 entries (2 files):
- Dataset_S1.txt
- Manching_Wisser_SPEARS_Supplementary_Information.pdf
