# Supplementary material for: SPEARS: Standard Performance Evaluation of Ancestral haplotype Reconstruction through Simulation
Source: Bioinformatics. 2020 Aug 25;37(6):868–70. doi: 10.1093/bioinformatics/btaa749 (PMC8097754; doi:10.1093/bioinformatics/btaa749)
Supplement: btaa749_Supplementary_Data [file btaa749_supplementary_data.zip › Dataset_S1.txt]

snpID	chr	POS	F_MISS
1	1	420833	1
2	1	438005	1
3	1	530913	1
4	1	573560	1
5	1	657161	1
6	1	703588	1
7	1	715140	1
8	1	1012519	1
9	1	1231384	0.997172
10	1	1611172	0.0703694
11	1	1612444	1
12	1	1715892	0.390846
13	1	1716950	0.999829
14	1	1737177	1
15	1	1836009	0.999914
16	1	1836032	1
17	1	1836548	0.689552
18	1	1938278	0.973001
19	1	2021385	0.9904
20	1	2021396	0.990229
21	1	2021427	0.989372
22	1	2021454	0.9904
23	1	2032255	1
24	1	2105319	1
25	1	2109865	1
26	1	2110810	1
27	1	2111101	1
28	1	2111581	1
29	1	2112129	1
30	1	2158289	1
31	1	2287447	1
32	1	2381399	1
33	1	2565208	0.223451
34	1	2565245	0.0842547
35	1	2565299	0.216337
36	1	2565308	0.218222
37	1	2774349	0.666495
38	1	2775865	1
39	1	2820179	1
40	1	2827106	1
41	1	2877959	1
42	1	2882140	1
43	1	2882491	1
44	1	2882638	1
45	1	2884535	1
46	1	2884631	1
47	1	2895455	0.0397703
48	1	2895509	0.0346276
49	1	2897280	1
50	1	2960036	0.0660838
51	1	2960039	0.0660838
52	1	2960042	0.0660838
53	1	2960051	0.0660838
54	1	2960073	0.0661695
55	1	2960083	0.0660838
56	1	2976392	0.984915
57	1	3036249	1
58	1	3095410	0.999143
59	1	3096014	0.0108854
60	1	3096085	0.00497129
61	1	3096095	0.00488557
62	1	3122184	1
63	1	3131944	1
64	1	3133876	1
65	1	3135174	0.768235
66	1	3135178	0.769521
67	1	3174150	0.377646
68	1	3174161	0.382018
69	1	3232609	0.0507414
70	1	3232693	0.0529699
71	1	3275466	1
72	1	3279408	1
73	1	3279651	1
74	1	3279759	1
75	1	3279831	1
76	1	3279867	1
77	1	3284721	1
78	1	3287625	1
79	1	3287626	1
80	1	3288699	0.978401
81	1	3289522	1
82	1	3368189	0.995372
83	1	3368209	0.9952
84	1	3368212	0.9952
85	1	3368224	0.995029
86	1	3369520	1
87	1	3377511	1
88	1	3377714	0.9994
89	1	3377723	0.9994
90	1	3377765	0.999486
91	1	3377789	0.999743
92	1	3381761	1
93	1	3383680	1
94	1	3441574	0.0094283
95	1	3441655	0.00351419
96	1	3443407	1
97	1	3443488	1
98	1	3444887	1
99	1	3445008	1
100	1	3483308	1
101	1	3483885	1
102	1	3486548	1
103	1	3486943	1
104	1	3486982	1
105	1	3489339	1
106	1	3490045	1
107	1	3491573	1
108	1	3495325	1
109	1	3497102	1
110	1	3532862	0.218651
111	1	3532887	0.222251
112	1	3532888	0.162424
113	1	3532891	0.162338
114	1	3532897	0.161824
115	1	3532899	0.162167
116	1	3532903	0.0647981
117	1	3532938	0.308905
118	1	3532939	0.426331
119	1	3532960	0.327591
120	1	3574835	0.178623
121	1	3743594	1
122	1	3743616	1
123	1	3772403	0.0106283
124	1	3772405	0.0113997
125	1	3772435	0.0302563
126	1	3805147	1
127	1	3805551	1
128	1	3806220	1
129	1	3806895	1
130	1	3807268	0.9994
131	1	3807278	0.9994
132	1	3807342	0.999743
133	1	3807354	0.999743
134	1	3807365	0.999914
135	1	3807689	1
136	1	3845107	1
137	1	3851692	0.997514
138	1	3851721	0.997514
139	1	3854297	0.933916
140	1	3854327	0.925602
141	1	3854347	0.922259
142	1	3854349	0.922345
143	1	3854368	0.922002
144	1	3854386	0.921745
145	1	3854418	1
146	1	3964537	1
147	1	3971455	1
148	1	3983952	0.94823
149	1	3983986	0.947887
150	1	3984007	0.948401
151	1	4114386	1
152	1	4121073	1
153	1	4125311	1
154	1	4126231	0.901089
155	1	4126261	0.870661
156	1	4126268	0.870232
157	1	4126273	0.870232
158	1	4126281	0.870232
159	1	4126312	0.862947
160	1	4133260	0.921745
161	1	4135209	0.00179995
162	1	4137848	0.0507414
163	1	4252086	1
164	1	4295524	1
165	1	4318804	0.678409
166	1	4340648	1
167	1	4419096	1
168	1	4499059	1
169	1	4500217	0.9892
170	1	4500337	0.990229
171	1	4542932	1
172	1	4543402	1
173	1	4544058	1
174	1	4662403	0.988343
175	1	4717756	0.0755978
176	1	4717777	0.065741
177	1	4717797	0.0792834
178	1	4717822	0.0766264
179	1	4717838	0.0840833
180	1	4719702	0.532956
181	1	4721749	1
182	1	4727090	1
183	1	4728184	1
184	1	4892471	0.005057
185	1	4892472	0.0126854
186	1	4892474	0.00471415
187	1	4892545	0.00462844
188	1	4903292	0.975229
189	1	4903301	0.975229
190	1	4903303	0.975229
191	1	4903304	0.975229
192	1	4907289	1
193	1	4909506	0.993657
194	1	4910121	0.0336848
195	1	5102589	0.207166
196	1	5102601	0.207166
197	1	5107295	1
198	1	5110351	0.0581126
199	1	5110384	0.274364
200	1	5110389	0.104654
201	1	5110401	0.0976258
202	1	5170329	0.997
203	1	5205339	0.236308
204	1	5205340	0.164138
205	1	5205849	0.212137
206	1	5208479	1
207	1	5331039	1
208	1	5331220	0.244022
209	1	5464890	0.887546
210	1	5464911	0.889346
211	1	5464969	0.908288
212	1	5473263	1
213	1	5518642	0.541185
214	1	5534422	0.986886
215	1	5534467	0.990229
216	1	5589389	0.277449
217	1	5589438	0.226451
218	1	5603557	0.397617
219	1	5603561	0.397531
220	1	5606571	0.485729
221	1	5606583	0.493014
222	1	5606604	0.45213
223	1	5606608	0.489072
224	1	5606615	0.441759
225	1	5606634	0.421531
226	1	5606650	0.399417
227	1	5606651	0.441416
228	1	5606661	0.374989
229	1	5606664	0.425302
230	1	5706920	0.998886
231	1	5712641	0.101483
232	1	5712648	0.0116568
233	1	5712688	0.0065141
234	1	5712699	0.0119139
235	1	5712714	0.0119997
236	1	5715465	0.075855
237	1	5715473	0.0778263
238	1	5716845	0.866718
239	1	5716862	0.812377
240	1	5716894	0.804063
241	1	5718506	0.988857
242	1	5723221	1
243	1	5800539	1
244	1	5804134	1
245	1	5812386	1
246	1	5812438	1
247	1	5818307	0.970001
248	1	5818340	0.970944
249	1	5820500	1
250	1	5883051	1
251	1	5905896	0.0792834
252	1	5905938	0.0873404
253	1	6035525	0.388789
254	1	6035546	0.390417
255	1	6035931	0.00599983
256	1	6035941	0.000342847
257	1	6035982	0.000257136
258	1	6035987	0.000257136
259	1	6036037	0.00385703
260	1	6246512	0.178795
261	1	6246520	0.142367
262	1	6246528	0.136368
263	1	6246562	0.128482
264	1	6246581	0.129425
265	1	6271681	1
266	1	6275045	1
267	1	6277161	1
268	1	6293696	0.929888
269	1	6293705	0.907603
270	1	6296592	1
271	1	6296964	1
272	1	6312467	0.0776549
273	1	6312471	0.0838262
274	1	6312499	0.129168
275	1	6312513	0.0784263
276	1	6312562	1
277	1	6318288	1
278	1	6322458	1
279	1	6407563	0.980629
280	1	6408957	0.784263
281	1	6408970	0.78752
282	1	6408981	0.790349
283	1	6409137	0.999914
284	1	6420827	1
285	1	6427452	0.494214
286	1	6427489	0.431902
287	1	6427523	0.195166
288	1	6427539	0.637182
289	1	6528519	1
290	1	6535228	0.680209
291	1	6540363	1
292	1	6543010	0.172624
293	1	6562754	0.999743
294	1	6765983	1
295	1	6797889	0.0767978
296	1	6797898	0.0510843
297	1	6797904	0.00814262
298	1	6797908	0.00154281
299	1	6797936	0.00102854
300	1	6798358	0.977715
301	1	6798425	0.971715
302	1	6827445	1
303	1	6831975	1
304	1	6832835	1
305	1	6908425	0.41176
306	1	6908450	0.0635125
307	1	6908501	0.24325
308	1	6908583	1
309	1	6909023	1
310	1	6910016	1
311	1	6910330	1
312	1	7028301	0.623639
313	1	7028348	0.430273
314	1	7028351	0.41716
315	1	7033847	1
316	1	7067232	1
317	1	7067994	1
318	1	7074707	1
319	1	7074904	1
320	1	7152315	1
321	1	7312674	0.891917
322	1	7312722	0.892346
323	1	7345458	1
324	1	7345988	1
325	1	7356952	0.0680552
326	1	7357775	0.891746
327	1	7357801	0.983286
328	1	7357811	0.948401
329	1	7386823	0.120425
330	1	7395951	0.999143
331	1	7395999	0.998886
332	1	7396011	0.9988
333	1	7563849	1
334	1	7599668	0.0244279
335	1	7599687	0.0243422
336	1	7599702	0.0242564
337	1	7688480	1
338	1	7699596	1
339	1	7715522	1
340	1	7845181	0.0381418
341	1	7845189	0.0383989
342	1	7879633	1
343	1	7880441	1
344	1	7885028	1
345	1	7886133	1
346	1	7986469	0.767121
347	1	7986535	0.750836
348	1	7987924	1
349	1	7987927	1
350	1	8046661	0.827291
351	1	8046706	0.804577
352	1	8048178	1
353	1	8055861	0.00162852
354	1	8152404	1
355	1	8152512	1
356	1	8152527	1
357	1	8152783	1
358	1	8160017	1
359	1	8373113	1
360	1	8420529	0.00788549
361	1	8420565	0.00111425
362	1	8420591	0.00111425
363	1	8420605	0.00111425
364	1	8468253	0.554984
365	1	8468272	0.439102
366	1	8468328	0.417331
367	1	8468331	0.416731
368	1	8496439	0.0506557
369	1	8497841	0.890117
370	1	8497916	0.840919
371	1	8553255	1
372	1	8554673	1
373	1	8574389	0.0540842
374	1	8574461	0.0563127
375	1	8574656	0.19988
376	1	8597019	1
377	1	8597419	0.0143996
378	1	8597434	0.0147424
379	1	8597458	0.0150853
380	1	8597461	0.0160281
381	1	8597470	0.0165424
382	1	8597491	0.0218565
383	1	8662015	1
384	1	8662486	1
385	1	8662859	1
386	1	8663302	1
387	1	8667773	1
388	1	8667950	1
389	1	8668013	1
390	1	8668145	1
391	1	8673642	0.100711
392	1	8673646	0.121025
393	1	8673677	0.00822834
394	1	8673680	0.00608554
395	1	8673702	0.00754264
396	1	8673900	0.5057
397	1	8673908	0.486243
398	1	8673910	0.58704
399	1	8673915	0.539385
400	1	8673920	0.468587
401	1	8673926	0.455558
402	1	8673951	0.450073
403	1	8673954	0.450073
404	1	8673972	0.460187
405	1	8678756	1
406	1	8682220	0.983286
407	1	8682227	0.983286
408	1	8682244	0.979515
409	1	8775055	0.101911
410	1	8980566	1
411	1	8982808	1
412	1	9015655	0.758721
413	1	9015954	0.648753
414	1	9016047	0.664524
415	1	9016292	0.894574
416	1	9016356	0.946002
417	1	9016359	0.953801
418	1	9115249	1
419	1	9115351	1
420	1	9115409	1
421	1	9117139	0.447416
422	1	9117151	0.443302
423	1	9117174	0.443387
424	1	9117198	0.443387
425	1	9117204	0.449044
426	1	9121238	0.999314
427	1	9121454	1
428	1	9122194	0.0765407
429	1	9269868	0.903146
430	1	9269934	0.909488
431	1	9350506	1
432	1	9350653	1
433	1	9351579	1
434	1	9351606	1
435	1	9353525	0.996829
436	1	9353621	0.999314
437	1	9357455	0.998457
438	1	9405147	1
439	1	9405337	1
440	1	9405406	1
441	1	9405449	1
442	1	9411080	0.0959973
443	1	9411136	0.0971972
444	1	9411424	0.584383
445	1	9411465	0.602383
446	1	9451235	1
447	1	9489775	1
448	1	9490223	1
449	1	9619274	1
450	1	9638977	1
451	1	9781975	0.999229
452	1	9781984	0.999229
453	1	9882293	0.939059
454	1	9882349	0.939316
455	1	9997005	1
456	1	10030596	0.998543
457	1	10030605	0.998543
458	1	10030656	0.998629
459	1	10030657	0.998543
460	1	10031314	0.996057
461	1	10031319	0.996057
462	1	10031381	0.996657
463	1	10031404	0.997257
464	1	10061907	1
465	1	10064272	1
466	1	10105950	0.4979
467	1	10106003	0.485643
468	1	10106016	0.528071
469	1	10155152	0.728036
470	1	10155168	0.728036
471	1	10155190	0.727693
472	1	10155201	0.728036
473	1	10155212	0.730779
474	1	10155226	0.732322
475	1	10258464	1
476	1	10263962	1
477	1	10264104	1
478	1	10265255	1
479	1	10265397	1
480	1	10491623	1
481	1	10623786	1
482	1	10753983	0.333848
483	1	10754062	0.474415
484	1	10754614	0.90786
485	1	10852905	1
486	1	10854249	1
487	1	11010754	1
488	1	11064414	1
489	1	11071958	1
490	1	11128611	1
491	1	11144097	0.0695123
492	1	11144113	0.0695123
493	1	11144138	0.069598
494	1	11144172	0.0755121
495	1	11144185	0.0785978
496	1	11148874	0.879746
497	1	11148939	0.878975
498	1	11148968	0.886946
499	1	11148976	0.885489
500	1	11155338	0.159424
501	1	11300056	0.0689123
502	1	11304772	0.00179995
503	1	11304855	0.00119997
504	1	11410058	0.896289
505	1	11410063	0.896717
506	1	11584356	0.0500557
507	1	11665263	0.998371
508	1	11665288	0.998286
509	1	11665313	0.998371
510	1	11665319	0.998457
511	1	11667397	0.832433
512	1	11667400	0.832176
513	1	11667429	0.827119
514	1	11671250	1
515	1	12043372	0.0473129
516	1	12043386	0.00599983
517	1	12043389	0.00608554
518	1	12105106	1
519	1	12136901	1
520	1	12141219	0.201166
521	1	12146599	1
522	1	12174612	1
523	1	12177708	1
524	1	12177726	1
525	1	12177804	1
526	1	12178556	1
527	1	12180614	1
528	1	12181636	1
529	1	12181660	1
530	1	12181738	1
531	1	12331184	0.0144853
532	1	12339560	1
533	1	12354889	1
534	1	12358861	0.94583
535	1	12358916	0.945916
536	1	12358935	0.953973
537	1	12359200	0.984058
538	1	12359750	0.0773121
539	1	12359768	0.076455
540	1	12359770	0.076455
541	1	12359782	0.076455
542	1	12360905	0.306077
543	1	12360932	0.308563
544	1	12360950	0.308648
545	1	12364639	1
546	1	12378316	1
547	1	12378414	1
548	1	12449528	1
549	1	12532526	0.00497129
550	1	12532550	0.0388275
551	1	12542549	0.9994
552	1	12542565	0.999314
553	1	12542623	0.999486
554	1	12546745	1
555	1	12551117	0.996572
556	1	12551338	1
557	1	12551534	0.115282
558	1	12551544	0.116054
559	1	12557144	1
560	1	12591685	1
561	1	12622245	1
562	1	12680889	0.408588
563	1	12680916	0.264935
564	1	12681641	1
565	1	12712631	1
566	1	12713424	1
567	1	12715387	1
568	1	12850606	0.328533
569	1	12850614	0.317562
570	1	12850617	0.379961
571	1	12850633	0.397189
572	1	13052476	0.0716551
573	1	13052481	0.128225
574	1	13052525	0.0821119
575	1	13052546	0.385189
576	1	13052548	0.0671124
577	1	13062325	0.56167
578	1	13062341	0.563727
579	1	13062343	0.563727
580	1	13062391	0.606754
581	1	13072761	0.998971
582	1	13075103	0.0348847
583	1	13075131	0.0261421
584	1	13075206	0.102854
585	1	13161728	0.149481
586	1	13161740	0.14811
587	1	13166450	1
588	1	13167581	1
589	1	13177630	1
590	1	13179092	1
591	1	13180213	1
592	1	13182375	1
593	1	13761697	1
594	1	13781740	1
595	1	13782701	0.295106
596	1	13782704	0.29562
597	1	13864295	0.0501414
598	1	13864296	0.0501414
599	1	13865693	0.135339
600	1	13865720	0.142025
601	1	13865732	0.146567
602	1	13865747	0.153167
603	1	13911372	0.737122
604	1	13911374	0.743722
605	1	13911393	0.740122
606	1	13911395	0.740465
607	1	13911419	0.760178
608	1	13911439	0.760093
609	1	13962737	1
610	1	13968663	0.0908545
611	1	14030795	0.985686
612	1	14030816	0.985686
613	1	14209610	1
614	1	14248831	1
615	1	14253442	0.173566
616	1	14253501	0.170224
617	1	14253514	0.140139
618	1	14253515	0.140567
619	1	14314992	1
620	1	14319138	0.0830548
621	1	14319147	0.10054
622	1	14320334	1
623	1	14320771	1
624	1	14700842	0.642582
625	1	14702892	0.127882
626	1	14702950	0.128053
627	1	14703383	0.999314
628	1	14703436	0.999314
629	1	14832399	1
630	1	14846221	1
631	1	15016635	1
632	1	15062326	1
633	1	15064352	0.965458
634	1	15064359	0.965458
635	1	15064374	0.965801
636	1	15064446	0.981143
637	1	15161895	0.833633
638	1	15161978	0.838005
639	1	15194939	1
640	1	15240046	0.977543
641	1	15301605	0.0173138
642	1	15303067	1
643	1	15303417	1
644	1	15310122	0.187709
645	1	15310174	0.223194
646	1	15402077	1
647	1	15402167	1
648	1	15508103	0.454358
649	1	15508110	0.453587
650	1	15670123	1
651	1	15766646	1
652	1	15963265	1
653	1	15963944	1
654	1	16007466	1
655	1	16011707	0.999229
656	1	16013942	1
657	1	16013996	1
658	1	16015667	1
659	1	16015846	1
660	1	16226798	1
661	1	16237021	0.617897
662	1	16286608	0.988515
663	1	16287266	0.222079
664	1	16287316	0.250107
665	1	16297937	0.999571
666	1	16297948	0.999571
667	1	16302161	0.276249
668	1	16302168	0.272135
669	1	16302193	0.270592
670	1	16302220	0.277106
671	1	16302226	0.275649
672	1	16302238	0.277792
673	1	16368500	0.0901689
674	1	16415503	1
675	1	16438842	1
676	1	16709241	1
677	1	16721692	1
678	1	16745692	1
679	1	16810990	1
680	1	16812069	1
681	1	16842599	0.519328
682	1	16842610	0.526014
683	1	16842614	0.506214
684	1	16842618	0.506214
685	1	16842637	0.492329
686	1	16842664	0.506814
687	1	16842671	0.528242
688	1	16842712	0.794806
689	1	16843855	1
690	1	16960905	0.997257
691	1	16960948	0.997343
692	1	16977316	1
693	1	17146306	1
694	1	17146960	0.0537413
695	1	17146977	0.0424274
696	1	17146994	0.0518557
697	1	17147055	0.043713
698	1	17148270	1
699	1	17152122	1
700	1	17152539	1
701	1	17156935	0.836119
702	1	17156936	0.814348
703	1	17156943	0.860461
704	1	17157009	0.790263
705	1	17157752	0.526271
706	1	17157773	0.53527
707	1	17164290	1
708	1	17186703	0.00702837
709	1	17186747	0.00754264
710	1	17186759	0.00788549
711	1	17186773	0.00805691
712	1	17186782	0.00857118
713	1	17189315	0.220451
714	1	17806779	1
715	1	17808316	0.00154281
716	1	17808359	0.00154281
717	1	17808362	0.00154281
718	1	17833728	0.349361
719	1	17833833	0.394789
720	1	17930369	0.998457
721	1	17930387	0.998286
722	1	17972060	1
723	1	17972511	1
724	1	17991546	0.991857
725	1	18000207	0.649524
726	1	18000222	0.651753
727	1	18000434	0.0306848
728	1	18044029	1
729	1	18052835	1
730	1	18146790	1
731	1	18147768	0.857804
732	1	18147825	0.861061
733	1	18154825	1
734	1	18185890	1
735	1	18189080	1
736	1	18454721	1
737	1	18457471	0.394532
738	1	18457534	0.378589
739	1	18457537	0.378589
740	1	18457558	0.378675
741	1	18462473	1
742	1	18466740	1
743	1	18512509	0.996229
744	1	18512557	0.996314
745	1	18512920	0.585155
746	1	18522183	1
747	1	18524708	1
748	1	18949253	1
749	1	18951604	0.486329
750	1	18956902	0.869204
751	1	18956921	0.86749
752	1	18969916	1
753	1	19170748	0.631611
754	1	19295848	1
755	1	19319309	1
756	1	19324963	1
757	1	19413186	1
758	1	19433433	0.0368561
759	1	19433434	0.0368561
760	1	19433470	0.0377989
761	1	19433501	0.0413131
762	1	19433839	1
763	1	19436966	1
764	1	19437343	0.869204
765	1	19437364	0.871861
766	1	19565903	0.934173
767	1	19565921	0.933916
768	1	19565988	0.950544
769	1	19585072	0.355533
770	1	19585083	0.373875
771	1	19585085	0.310363
772	1	19585094	0.312077
773	1	19585674	0.109625
774	1	19585677	0.111511
775	1	19585740	0.0719122
776	1	19586189	0.05057
777	1	19586191	0.0491129
778	1	19586236	0.0482558
779	1	19586254	0.0482558
780	1	19586586	1
781	1	19595211	0.997857
782	1	19700115	1
783	1	19700524	1
784	1	19700561	1
785	1	19702113	0.96443
786	1	19702150	0.948916
787	1	19908772	0.596897
788	1	19968167	0.0304277
789	1	20009368	0.445016
790	1	20022709	1
791	1	20022929	1
792	1	20023180	1
793	1	20025731	1
794	1	20025760	1
795	1	20026494	0.437559
796	1	20026524	0.43773
797	1	20026545	0.44013
798	1	20029267	1
799	1	20029433	1
800	1	20108598	1
801	1	20265062	1
802	1	20294480	1
803	1	20429812	0.999657
804	1	20429853	0.999657
805	1	20741644	1
806	1	20930913	0.0223708
807	1	21009088	0.055627
808	1	21188430	1
809	1	21192593	1
810	1	21296996	1
811	1	21379686	0.101911
812	1	21692969	1
813	1	21693027	0.958601
814	1	21693076	0.958601
815	1	21766810	1
816	1	21775144	1
817	1	21860053	0.907003
818	1	21860131	0.914545
819	1	21860139	0.915745
820	1	21884426	1
821	1	21978799	1
822	1	21979635	0.267164
823	1	21979720	0.234165
824	1	22007133	1
825	1	22018759	0.114597
826	1	22018983	0.298791
827	1	22019044	0.242307
828	1	22019344	0.606411
829	1	22019345	0.607697
830	1	22019347	0.607697
831	1	22264601	1
832	1	22264952	1
833	1	22271581	1
834	1	22606343	1
835	1	22613022	0.0985686
836	1	22731755	1
837	1	22736755	1
838	1	22738816	1
839	1	22739284	1
840	1	22814059	1
841	1	22971400	1
842	1	23010042	0.895689
843	1	23010080	0.890546
844	1	23010094	0.89046
845	1	23010130	0.890717
846	1	23017985	0.000342847
847	1	23018495	0.999829
848	1	23018523	0.999829
849	1	23020853	1
850	1	23022452	0.347304
851	1	23022479	0.346619
852	1	23022494	0.346533
853	1	23022506	0.34619
854	1	23022542	0.355533
855	1	23110437	0.188137
856	1	23110449	0.228422
857	1	23501082	0.675752
858	1	23612763	1
859	1	23985094	0.0569127
860	1	24006425	1
861	1	24009230	1
862	1	24011053	1
863	1	24011761	1
864	1	24014114	0.958773
865	1	24298170	0.901003
866	1	24300605	0.135339
867	1	24313001	1
868	1	24331859	1
869	1	24417996	1
870	1	24568392	1
871	1	24572953	1
872	1	24590510	1
873	1	24660716	1
874	1	24672989	1
875	1	24775171	0.213337
876	1	24871813	1
877	1	24874591	1
878	1	24948461	1
879	1	24948655	1
880	1	24949696	1
881	1	24963768	0.997943
882	1	24964363	0.999743
883	1	24964421	0.999743
884	1	25059734	1
885	1	25108743	1
886	1	25116615	0.952173
887	1	25195615	0.322448
888	1	25305681	1
889	1	25315971	1
890	1	25316155	1
891	1	25497696	1
892	1	25501757	0.696837
893	1	25635610	1
894	1	25716216	1
895	1	25720784	0.998886
896	1	25720797	0.9988
897	1	25720864	0.9988
898	1	25721614	0.764035
899	1	25721621	0.783492
900	1	25721625	0.813577
901	1	25721629	0.817091
902	1	25722934	1
903	1	25725798	1
904	1	25731613	1
905	1	25731969	1
906	1	25737848	1
907	1	25745106	1
908	1	25756031	1
909	1	25756121	1
910	1	25758565	1
911	1	25759359	1
912	1	25759518	1
913	1	25759573	1
914	1	25804807	1
915	1	25805035	1
916	1	25919169	1
917	1	25926248	1
918	1	25929670	1
919	1	25931063	1
920	1	26009034	0.25825
921	1	26009088	0.239479
922	1	26009090	0.242393
923	1	26014425	0.650724
924	1	26014457	0.661695
925	1	26133081	1
926	1	26136500	1
927	1	26136719	1
928	1	26136748	1
929	1	26137230	1
930	1	26137338	1
931	1	26176687	1
932	1	26182683	1
933	1	26431974	1
934	1	26609449	1
935	1	26609865	1
936	1	26614707	1
937	1	26700206	1
938	1	26721628	0.999314
939	1	26723026	0.994857
940	1	26768794	0.0215994
941	1	26769366	1
942	1	26886659	1
943	1	26895266	1
944	1	26897459	1
945	1	26898720	1
946	1	26899147	0.9982
947	1	27049382	1
948	1	27049692	1
949	1	27049880	1
950	1	27085634	1
951	1	27086117	0.00317134
952	1	27090785	1
953	1	27133902	1
954	1	27281196	1
955	1	27288520	0.942744
956	1	27298165	0.0708837
957	1	27302466	0.904774
958	1	27302507	0.714151
959	1	27302538	0.71398
960	1	27323847	0.0266564
961	1	27344802	0.831233
962	1	27344832	0.837148
963	1	27344856	0.844604
964	1	27344859	0.845119
965	1	27411441	0.58524
966	1	27411442	0.555498
967	1	27411458	0.549841
968	1	27411475	0.547956
969	1	27411476	0.547442
970	1	27411485	0.545384
971	1	27411539	0.539213
972	1	27411546	0.540156
973	1	27412644	0.480415
974	1	27412690	0.499529
975	1	27414066	1
976	1	27419502	0.514871
977	1	27419559	0.518299
978	1	27572153	1
979	1	27582193	1
980	1	27582319	1
981	1	27582386	1
982	1	27582617	1
983	1	27582709	1
984	1	27582769	1
985	1	27588230	1
986	1	27588800	1
987	1	27593720	1
988	1	27597346	1
989	1	27600162	1
990	1	27600420	1
991	1	27600633	1
992	1	27696740	1
993	1	27697318	1
994	1	27701853	0.819062
995	1	27701872	0.801834
996	1	27701902	0.798491
997	1	27701956	0.799949
998	1	27702578	0.0721694
999	1	27702582	0.0735408
1000	1	27702583	0.0647124
1001	1	27702603	0.204423
1002	1	27746393	1
1003	1	27817762	1
1004	1	27819223	1
1005	1	27819240	1
1006	1	27829120	1
1007	1	27830736	1
1008	1	27831721	1
1009	1	27836587	1
1010	1	27838678	1
1011	1	27995196	1
1012	1	28100757	1
1013	1	28109741	1
1014	1	28169231	0.703437
1015	1	28169280	0.682352
1016	1	28169306	0.739522
1017	1	28171667	1
1018	1	28569231	1
1019	1	28609433	1
1020	1	28613800	1
1021	1	28614062	1
1022	1	28614174	1
1023	1	28638770	1
1024	1	28638879	1
1025	1	28654818	0.0991686
1026	1	28654819	0.0991686
1027	1	28654822	0.0991686
1028	1	28654840	0.0992543
1029	1	28654895	0.143053
1030	1	28654907	0.599297
1031	1	28715758	0.870061
1032	1	28715769	0.870061
1033	1	28722105	1
1034	1	28789878	0.310448
1035	1	28789891	0.310105
1036	1	28790164	0.999486
1037	1	28790276	1
1038	1	28801983	0.151796
1039	1	28802005	0.147596
1040	1	28802006	0.147596
1041	1	28802021	0.140739
1042	1	28802041	0.14151
1043	1	28803559	0.00462844
1044	1	28807357	1
1045	1	28807772	1
1046	1	28828779	0.999571
1047	1	28828850	0.999571
1048	1	29047178	0.983629
1049	1	29047183	0.983629
1050	1	29047201	0.983715
1051	1	29047245	0.9862
1052	1	29451038	0.427788
1053	1	29486872	0.321505
1054	1	29486921	0.290306
1055	1	29487082	0.276678
1056	1	29517547	0.998886
1057	1	29517571	0.996572
1058	1	29517671	0.996486
1059	1	29518194	0.882575
1060	1	29518195	0.882832
1061	1	29518257	0.878289
1062	1	29518260	0.878289
1063	1	29612175	1
1064	1	29612760	1
1065	1	29617224	1
1066	1	29675617	1
1067	1	29676082	1
1068	1	29830284	1
1069	1	29830473	0.301191
1070	1	29840226	1
1071	1	29871948	1
1072	1	29960748	0.973086
1073	1	29960847	0.970001
1074	1	29963081	0.999829
1075	1	29963095	0.999743
1076	1	29963133	0.999743
1077	1	30087860	1
1078	1	30091117	0.945144
1079	1	30477300	1
1080	1	30520164	0.316791
1081	1	30520215	0.343019
1082	1	30521305	1
1083	1	30522031	0.386389
1084	1	30541044	0.511271
1085	1	30541046	0.5153
1086	1	30541076	0.494986
1087	1	30541096	0.507757
1088	1	30541126	0.44553
1089	1	30541220	0.886003
1090	1	30541238	0.905546
1091	1	30541246	0.765407
1092	1	30541258	0.879661
1093	1	30541561	0.96623
1094	1	30541626	0.948144
1095	1	30541633	0.94823
1096	1	30793981	1
1097	1	30965072	1
1098	1	30966791	1
1099	1	30969032	0.999914
1100	1	30971613	1
1101	1	30978249	1
1102	1	31039399	1
1103	1	31051401	0.994086
1104	1	31051432	0.995286
1105	1	31051474	0.996057
1106	1	31051483	0.996829
1107	1	31106169	1
1108	1	31107329	1
1109	1	31192248	1
1110	1	31193712	1
1111	1	31193988	1
1112	1	31361127	1
1113	1	31366322	1
1114	1	31367966	1
1115	1	31513269	1
1116	1	31550022	0.419045
1117	1	31556620	0.64061
1118	1	31556691	0.630239
1119	1	31689502	1
1120	1	31795252	1
1121	1	31811529	1
1122	1	31892413	1
1123	1	31958661	1
1124	1	32027991	1
1125	1	32046397	1
1126	1	32072098	0.699323
1127	1	32076236	0.147939
1128	1	32076237	0.148024
1129	1	32076242	0.14151
1130	1	32138173	0.503557
1131	1	32138193	0.496957
1132	1	32146489	1
1133	1	32157788	1
1134	1	32267522	0.91626
1135	1	32267580	0.897317
1136	1	32267612	0.913688
1137	1	32274266	0.833376
1138	1	32274327	0.837233
1139	1	32274335	0.842719
1140	1	32282324	0.390075
1141	1	32282356	0.169024
1142	1	32323322	0.951916
1143	1	32323330	0.951487
1144	1	32323373	0.952173
1145	1	32323385	0.953544
1146	1	32323396	0.953801
1147	1	32323517	0.00497129
1148	1	32323545	0.0245136
1149	1	32323567	0.00205708
1150	1	32323591	0.00308563
1151	1	32323592	0.00308563
1152	1	32363703	0.999829
1153	1	32363748	0.999914
1154	1	32428374	0.478358
1155	1	32428456	0.457873
1156	1	32428466	0.464644
1157	1	32428470	0.468672
1158	1	32428723	0.658867
1159	1	32428763	0.618497
1160	1	32428768	0.618925
1161	1	32428780	0.183252
1162	1	32428858	0.161824
1163	1	32428863	0.16191
1164	1	32428897	0.166881
1165	1	32429565	1
1166	1	32473635	0.984658
1167	1	32473661	0.984829
1168	1	32473685	0.985086
1169	1	32474714	1
1170	1	32480400	1
1171	1	32500661	0.978229
1172	1	32500713	0.978572
1173	1	32500717	0.978658
1174	1	32502296	1
1175	1	32508524	1
1176	1	32859365	0.4973
1177	1	33037344	1
1178	1	33039507	0.449987
1179	1	33039522	0.104483
1180	1	33039626	0.0263992
1181	1	33116845	1
1182	1	33117373	0.64361
1183	1	33309870	1
1184	1	33442153	1
1185	1	33447732	1
1186	1	33448325	0.920374
1187	1	33448435	0.755378
1188	1	33449983	0.94403
1189	1	33450067	0.948059
1190	1	33450286	0.0765407
1191	1	33452867	1
1192	1	33545313	0.671895
1193	1	33545394	0.20168
1194	1	33545423	0.203394
1195	1	33545430	0.203394
1196	1	33545431	0.20888
1197	1	33545432	0.20888
1198	1	33651289	1
1199	1	33752042	1
1200	1	33755989	0.999229
1201	1	33755996	0.999229
1202	1	33789155	1
1203	1	33851768	1
1204	1	33950518	1
1205	1	33994263	1
1206	1	34000533	1
1207	1	34137179	1
1208	1	34143803	1
1209	1	34144641	1
1210	1	34146469	1
1211	1	34214966	0.316362
1212	1	34332056	1
1213	1	34344058	1
1214	1	34430412	1
1215	1	34443310	0.457958
1216	1	34508981	1
1217	1	34592871	1
1218	1	34654695	1
1219	1	34702050	1
1220	1	34712696	1
1221	1	34712856	1
1222	1	34899846	1
1223	1	34900281	0.0779978
1224	1	34965834	1
1225	1	34966428	1
1226	1	34967141	0.991086
1227	1	34971603	1
1228	1	34978781	1
1229	1	35021399	1
1230	1	35021405	1
1231	1	35117132	1
1232	1	35117181	1
1233	1	35117333	1
1234	1	35117465	1
1235	1	35123891	1
1236	1	35131268	1
1237	1	35131315	1
1238	1	35268063	0.992714
1239	1	35268080	0.993314
1240	1	35268112	0.990657
1241	1	35268447	1
1242	1	35373985	0.73575
1243	1	35374105	0.520957
1244	1	35468963	0.999314
1245	1	35469018	0.9994
1246	1	35505061	1
1247	1	35505402	0.887975
1248	1	35505421	0.904688
1249	1	35509299	1
1250	1	35779871	1
1251	1	35934317	0.101311
1252	1	35934331	0.10114
1253	1	35934334	0.101569
1254	1	35934339	0.10174
1255	1	35934388	0.187023
1256	1	35934393	0.453501
1257	1	35962930	0.0105426
1258	1	35962957	0.0105426
1259	1	35967379	1
1260	1	36043217	1
1261	1	36483996	1
1262	1	36486574	0.609154
1263	1	36486628	0.755893
1264	1	36504414	0.241622
1265	1	36504421	0.241022
1266	1	36504424	0.240079
1267	1	36504441	0.237593
1268	1	36504444	0.237165
1269	1	36508013	0.998714
1270	1	36589043	0.339847
1271	1	36591007	1
1272	1	36591231	1
1273	1	36838855	1
1274	1	37282703	0.819319
1275	1	37282713	0.823005
1276	1	37285375	1
1277	1	37285404	0.831491
1278	1	37286438	1
1279	1	37343375	0.894746
1280	1	37343430	0.858404
1281	1	37343456	0.858404
1282	1	37497260	0.983286
1283	1	37505824	0.988257
1284	1	37591791	1
1285	1	37675644	1
1286	1	37678191	0.885746
1287	1	37678312	1
1288	1	37678438	0.0205708
1289	1	37678447	0.0203137
1290	1	37678458	0.020228
1291	1	37678468	0.0194566
1292	1	37678511	0.0171424
1293	1	37678517	0.0174852
1294	1	37678556	1
1295	1	38082539	1
1296	1	38233813	1
1297	1	38234303	1
1298	1	38242474	1
1299	1	38400284	1
1300	1	38519749	1
1301	1	38520656	0.778349
1302	1	38524994	1
1303	1	38581614	1
1304	1	38643177	1
1305	1	38647089	1
1306	1	38685445	0.345847
1307	1	38685472	0.302134
1308	1	38690652	1
1309	1	38735898	1
1310	1	38736810	1
1311	1	38736999	1
1312	1	38969624	1
1313	1	38971245	1
1314	1	38976722	1
1315	1	38993847	1
1316	1	39090527	1
1317	1	39099120	1
1318	1	39100191	1
1319	1	39107269	1
1320	1	39237257	0.0110568
1321	1	39237296	0.0164567
1322	1	39238068	1
1323	1	39238427	0.663924
1324	1	39359058	0.0331705
1325	1	39415842	1
1326	1	39420697	1
1327	1	39461930	0.860547
1328	1	39461932	0.861233
1329	1	39464254	1
1330	1	39467486	1
1331	1	39490323	1
1332	1	39564008	1
1333	1	39588375	0.997343
1334	1	39599185	1
1335	1	39599855	1
1336	1	40038177	0.995714
1337	1	40038225	0.995714
1338	1	40091787	1
1339	1	40098994	0.021428
1340	1	40099014	0.0216851
1341	1	40099080	0.0371989
1342	1	40099081	0.139282
1343	1	40260079	1
1344	1	40512286	1
1345	1	40606522	0.999743
1346	1	40606531	0.999657
1347	1	40606624	0.999657
1348	1	40715460	1
1349	1	40716437	1
1350	1	40717483	1
1351	1	40786026	1
1352	1	40885786	1
1353	1	40885807	1
1354	1	41085075	1
1355	1	41141366	0.248307
1356	1	41141387	0.248307
1357	1	41164824	1
1358	1	41454483	0.809205
1359	1	41455741	1
1360	1	41455813	0.0605126
1361	1	41455855	0.0632553
1362	1	41457112	1
1363	1	41457196	1
1364	1	41457295	1
1365	1	41570821	0.710294
1366	1	41698208	1
1367	1	41725967	1
1368	1	41797192	1
1369	1	41800954	0.304534
1370	1	41800957	0.303248
1371	1	41800995	0.291677
1372	1	41801001	0.331448
1373	1	41836883	1
1374	1	41897898	1
1375	1	42229956	1
1376	1	42230409	1
1377	1	42283989	0.0743122
1378	1	42284346	1
1379	1	42284401	1
1380	1	42284529	0.312334
1381	1	42284554	0.31362
1382	1	42284558	0.315162
1383	1	42284613	0.353304
1384	1	42285182	1
1385	1	42286498	1
1386	1	42287338	1
1387	1	42290424	1
1388	1	42393002	1
1389	1	42437558	1
1390	1	42617098	1
1391	1	43004983	1
1392	1	43087494	1
1393	1	43282275	0.931945
1394	1	43287058	1
1395	1	43288281	1
1396	1	43333931	1
1397	1	43360789	1
1398	1	43362432	0.999743
1399	1	43439672	1
1400	1	43440654	1
1401	1	43645876	1
1402	1	43645958	1
1403	1	43903993	1
1404	1	43904165	1
1405	1	43909441	1
1406	1	43909585	0.478701
1407	1	43909587	0.481958
1408	1	44013504	0.954573
1409	1	44013519	0.90066
1410	1	44013528	0.90186
1411	1	44014180	1
1412	1	44171759	1
1413	1	44340949	0.220965
1414	1	44357492	0.778349
1415	1	44357495	0.778349
1416	1	44510313	0.971972
1417	1	44535767	1
1418	1	44557449	1
1419	1	44560385	1
1420	1	44560542	1
1421	1	44730375	1
1422	1	44730532	1
1423	1	44976427	1
1424	1	44976532	1
1425	1	45107149	1
1426	1	45107704	0.0534842
1427	1	45107726	0.00462844
1428	1	45107727	0.00925688
1429	1	45107758	0.00102854
1430	1	45107777	0.00102854
1431	1	45111124	1
1432	1	45509819	1
1433	1	45718554	0.914031
1434	1	45718741	0.931345
1435	1	45718771	0.892346
1436	1	45864995	1
1437	1	45980226	0.868775
1438	1	46007183	0.00574269
1439	1	46007233	0.0029142
1440	1	46007272	0.00282849
1441	1	46170193	1
1442	1	46319475	1
1443	1	46329101	1
1444	1	46380688	1
1445	1	46393356	0.786149
1446	1	46498580	1
1447	1	46666310	0.0618839
1448	1	46666313	0.0618839
1449	1	46666319	0.0618839
1450	1	46666540	0.999486
1451	1	46666549	0.999486
1452	1	46668336	1
1453	1	46669742	0.934345
1454	1	46669797	0.928945
1455	1	46669813	0.928602
1456	1	46669819	0.928602
1457	1	46673927	1
1458	1	46820918	1
1459	1	46858133	1
1460	1	46961031	0.998114
1461	1	46961182	1
1462	1	46961873	1
1463	1	47024531	0.163538
1464	1	47101338	0.768064
1465	1	47101350	0.768064
1466	1	47101351	0.768064
1467	1	47101363	0.767978
1468	1	47101373	0.767978
1469	1	47101421	0.789235
1470	1	47101439	0.796349
1471	1	47131365	0.0980543
1472	1	47131426	0.0417417
1473	1	47131445	0.0373704
1474	1	47217276	1
1475	1	47401088	1
1476	1	47401107	1
1477	1	47403535	1
1478	1	47403646	1
1479	1	47571952	1
1480	1	47580355	1
1481	1	47585672	1
1482	1	47585930	1
1483	1	47586572	1
1484	1	47602382	1
1485	1	47742953	1
1486	1	47745588	0.149481
1487	1	47788881	1
1488	1	47789562	1
1489	1	47789637	1
1490	1	47790064	1
1491	1	47790506	1
1492	1	47791577	1
1493	1	47792314	1
1494	1	48083979	0.274106
1495	1	48087176	1
1496	1	48939646	0.290649
1497	1	48939651	0.117939
1498	1	48951022	0.723836
1499	1	48951664	0.155138
1500	1	48951707	0.297249
1501	1	49045177	0.983286
1502	1	49054015	0.926374
1503	1	49062647	1
1504	1	49062855	1
1505	1	49087429	1
1506	1	49091672	1
1507	1	49292197	0.662724
1508	1	49292301	0.631953
1509	1	49292309	0.659553
1510	1	49292673	0.643782
1511	1	49496154	1
1512	1	49535503	1
1513	1	49597815	1
1514	1	49802170	0.142624
1515	1	49802200	0.14271
1516	1	49802535	1
1517	1	49803285	1
1518	1	49820343	1
1519	1	49995856	1
1520	1	50023183	1
1521	1	50141001	0.981829
1522	1	50141103	0.979001
1523	1	50155037	1
1524	1	50191031	1
1525	1	50191960	1
1526	1	50198090	1
1527	1	50200089	1
1528	1	50200132	1
1529	1	50205131	1
1530	1	50396328	1
1531	1	50444532	0.000771407
1532	1	50444583	0.000771407
1533	1	50453808	1
1534	1	50454373	1
1535	1	50514918	1
1536	1	50881639	1
1537	1	51079227	1
1538	1	51129107	1
1539	1	51129951	1
1540	1	51158850	1
1541	1	51159352	1
1542	1	51161420	1
1543	1	51356827	0.641639
1544	1	51356828	0.641467
1545	1	51360680	0.116654
1546	1	51360687	0.0154281
1547	1	51360694	0.00197137
1548	1	51360768	0.00111425
1549	1	51360784	0.00197137
1550	1	51363324	8.57E-05
1551	1	51363332	8.57E-05
1552	1	51363398	8.57E-05
1553	1	51405578	0.9928
1554	1	51405630	0.992629
1555	1	51405660	0.993143
1556	1	51406189	0.00719979
1557	1	51456204	0.206908
1558	1	51456215	0.207337
1559	1	51456220	0.207594
1560	1	51456223	0.208108
1561	1	51456236	0.212051
1562	1	51456276	0.227308
1563	1	51463416	1
1564	1	51465666	1
1565	1	51601901	1
1566	1	51603021	1
1567	1	51729518	1
1568	1	51759276	1
1569	1	51760402	1
1570	1	51760446	0.470815
1571	1	51760449	0.430702
1572	1	51760476	0.372247
1573	1	51760508	0.362818
1574	1	51760510	0.362732
1575	1	51760523	0.360504
1576	1	51832123	0.998286
1577	1	51832159	0.998286
1578	1	51832183	0.998286
1579	1	51832184	0.998286
1580	1	51832187	0.998286
1581	1	51832209	0.998286
1582	1	51832220	0.998286
1583	1	51840672	1
1584	1	51841022	1
1585	1	51841200	1
1586	1	51842014	0.743379
1587	1	51842026	0.760007
1588	1	51842033	0.732322
1589	1	51842067	0.729579
1590	1	51842078	0.729836
1591	1	51842432	1
1592	1	51843746	0.825234
1593	1	51843759	0.825062
1594	1	51843782	0.824719
1595	1	51843817	0.830719
1596	1	51843829	0.835176
1597	1	51843838	0.85249
1598	1	51845966	1
1599	1	51845995	1
1600	1	51904866	1
1601	1	51905530	1
1602	1	51905835	1
1603	1	51978995	1
1604	1	51979070	1
1605	1	52162758	0.998114
1606	1	52162809	0.998114
1607	1	52163258	0.923116
1608	1	52164185	1
1609	1	52167985	1
1610	1	52503861	1
1611	1	52509631	1
1612	1	52510657	1
1613	1	52513663	0.478186
1614	1	52514854	1
1615	1	52515560	0.9988
1616	1	52516854	0.00642839
1617	1	52516873	0.00634268
1618	1	52516918	0.00608554
1619	1	52516921	0.0842547
1620	1	52516922	0.00608554
1621	1	52516925	0.00634268
1622	1	52518244	1
1623	1	52523204	1
1624	1	52523440	0.104654
1625	1	52592197	1
1626	1	52593018	0.775606
1627	1	52593030	0.778263
1628	1	52594378	1
1629	1	52750098	1
1630	1	52752233	0.0383989
1631	1	52752294	0.0397703
1632	1	52752326	0.041656
1633	1	52752329	0.0423416
1634	1	52752333	0.0426845
1635	1	52752347	0.0804834
1636	1	52752783	1
1637	1	52860170	0.579069
1638	1	52860189	0.331962
1639	1	52860192	0.331448
1640	1	52860200	0.329819
1641	1	52944821	0.916774
1642	1	52944869	0.916088
1643	1	52944873	0.916517
1644	1	53027678	1
1645	1	53142583	0.999314
1646	1	53184321	1
1647	1	53184649	1
1648	1	53299659	1
1649	1	53310257	1
1650	1	53369259	1
1651	1	53372872	0.887546
1652	1	53372882	0.898946
1653	1	53372889	0.881461
1654	1	53372963	0.868432
1655	1	53394997	1
1656	1	53458858	1
1657	1	53528917	0.996829
1658	1	53528930	0.996914
1659	1	53529545	1
1660	1	53533922	1
1661	1	53583090	0.0402846
1662	1	53583157	0.0345419
1663	1	53583276	1
1664	1	53752442	1
1665	1	53756422	1
1666	1	53772060	1
1667	1	53772248	1
1668	1	53955148	1
1669	1	53957231	1
1670	1	54027047	1
1671	1	54030124	1
1672	1	54030746	1
1673	1	54035070	0.982258
1674	1	54035093	0.982686
1675	1	54035094	0.9826
1676	1	54035100	0.983972
1677	1	54035324	0.0310277
1678	1	54035325	0.0311134
1679	1	54035345	0.0320562
1680	1	54035346	0.0136282
1681	1	54035351	0.0585412
1682	1	54035363	0.0586269
1683	1	54035382	0.000771407
1684	1	54253516	1
1685	1	54261303	1
1686	1	54263214	1
1687	1	54294362	0.896203
1688	1	54294390	0.893546
1689	1	54295025	1
1690	1	54297718	1
1691	1	54297961	0.013371
1692	1	54315102	1
1693	1	54343201	0.0391703
1694	1	54343222	0.947544
1695	1	54479957	1
1696	1	54757950	1
1697	1	54761275	0.19088
1698	1	54823087	1
1699	1	54823418	1
1700	1	54929424	1
1701	1	54929588	1
1702	1	54930275	1
1703	1	54931536	0.915317
1704	1	55054860	1
1705	1	55054942	1
1706	1	55055498	1
1707	1	55060181	1
1708	1	55060221	1
1709	1	55178782	0.960058
1710	1	55242329	1
1711	1	55369876	1
1712	1	55372003	1
1713	1	55374521	0.9994
1714	1	55374602	0.9994
1715	1	55377281	1
1716	1	55454508	0.0944544
1717	1	55454512	0.0913688
1718	1	55454531	0.068998
1719	1	55477288	1
1720	1	55479206	1
1721	1	55560796	0.426502
1722	1	55560829	0.416217
1723	1	55561078	1
1724	1	55561424	1
1725	1	55565079	0.929288
1726	1	55565117	0.925516
1727	1	55565144	0.926031
1728	1	55565146	0.926031
1729	1	55565159	0.926031
1730	1	55565162	0.925774
1731	1	55700603	1
1732	1	55700960	1
1733	1	55713248	1
1734	1	56040642	0.9892
1735	1	56042592	1
1736	1	56095441	1
1737	1	56106035	1
1738	1	56139810	1
1739	1	56147721	0.119139
1740	1	56147728	0.119139
1741	1	56147752	0.143139
1742	1	56147766	0.169881
1743	1	56148699	1
1744	1	56681731	0.0333419
1745	1	56744384	1
1746	1	56744843	1
1747	1	56744915	1
1748	1	56744939	1
1749	1	56745218	1
1750	1	56745463	1
1751	1	56745490	1
1752	1	56746036	1
1753	1	56746669	1
1754	1	56855854	1
1755	1	56857678	0.316277
1756	1	56916568	1
1757	1	56919878	1
1758	1	56920858	1
1759	1	56921294	1
1760	1	56922660	0.467215
1761	1	56922666	0.470129
1762	1	56922680	0.617211
1763	1	56923292	0.984829
1764	1	56923294	0.984915
1765	1	56999059	1
1766	1	57000235	0.0777406
1767	1	57000269	0.0773121
1768	1	57000928	1
1769	1	57137163	1
1770	1	57254044	1
1771	1	57395553	0.245393
1772	1	57396413	0.298106
1773	1	57396436	0.253278
1774	1	57396440	0.20228
1775	1	57397403	1
1776	1	57491326	1
1777	1	57594938	1
1778	1	57595550	0.00497129
1779	1	57595606	0.00377132
1780	1	57988924	1
1781	1	57991418	1
1782	1	58018514	1
1783	1	58539685	1
1784	1	58590145	1
1785	1	58747695	1
1786	1	58913307	1
1787	1	58938937	1
1788	1	59023320	1
1789	1	59023920	1
1790	1	59023942	1
1791	1	59026828	1
1792	1	59108026	0.0537413
1793	1	59112910	1
1794	1	59116933	1
1795	1	59119204	0.830205
1796	1	59132768	1
1797	1	59133350	1
1798	1	59134519	1
1799	1	59163370	1
1800	1	59163811	1
1801	1	59172560	0.0360847
1802	1	59172585	0.0360847
1803	1	59172591	0.0354847
1804	1	59172600	0.0359133
1805	1	59239496	0.968201
1806	1	59411391	1
1807	1	59412796	1
1808	1	59412838	1
1809	1	59417804	1
1810	1	59419923	1
1811	1	59420846	1
1812	1	59769399	1
1813	1	59783541	1
1814	1	59783900	1
1815	1	59948057	1
1816	1	60182997	1
1817	1	60187564	1
1818	1	60190640	0.664352
1819	1	60228743	1
1820	1	60228775	1
1821	1	60333280	1
1822	1	60532155	1
1823	1	60534289	1
1824	1	60745877	0.632639
1825	1	60745897	0.632039
1826	1	60745902	0.632039
1827	1	60746170	1
1828	1	60875501	1
1829	1	60879986	1
1830	1	60881755	1
1831	1	60887503	1
1832	1	60888054	1
1833	1	60934114	1
1834	1	60934287	1
1835	1	60949996	1
1836	1	60950006	1
1837	1	60950772	1
1838	1	61041985	1
1839	1	61232925	1
1840	1	61495266	1
1841	1	61495351	1
1842	1	61567409	1
1843	1	61571980	1
1844	1	61572005	1
1845	1	61641979	1
1846	1	61730822	1
1847	1	61783372	1
1848	1	61784795	1
1849	1	61788904	1
1850	1	61798256	1
1851	1	61798524	1
1852	1	61896749	0.0257136
1853	1	61896791	0.0167995
1854	1	61900024	0.915488
1855	1	61900055	0.914974
1856	1	61900079	0.91506
1857	1	62025229	1
1858	1	62031295	0.722037
1859	1	62031404	0.691437
1860	1	62214276	0.312163
1861	1	62214333	0.314648
1862	1	62418330	0.734893
1863	1	62418427	0.728379
1864	1	62418841	1
1865	1	62420192	1
1866	1	62426055	1
1867	1	62490893	1
1868	1	62510728	1
1869	1	62736478	1
1870	1	62738668	1
1871	1	62739209	1
1872	1	62743265	1
1873	1	62747333	1
1874	1	62747447	1
1875	1	62747669	0.673695
1876	1	62747681	0.674638
1877	1	62856959	1
1878	1	62995901	1
1879	1	63023640	1
1880	1	63025803	1
1881	1	63032929	1
1882	1	63041324	1
1883	1	63142505	0.0156853
1884	1	63142512	0.015771
1885	1	63212643	1
1886	1	63239820	0.813148
1887	1	63239869	0.813405
1888	1	63239893	0.81512
1889	1	63272432	1
1890	1	63373238	0.999829
1891	1	63373251	0.999829
1892	1	63373255	0.999829
1893	1	63373264	0.999829
1894	1	63711141	1
1895	1	63711242	1
1896	1	63711456	1
1897	1	63849029	1
1898	1	63858171	0.861147
1899	1	63858178	0.872975
1900	1	63858185	0.857204
1901	1	63858288	0.854804
1902	1	63860770	0.797292
1903	1	63860817	0.798149
1904	1	63860822	0.796777
1905	1	63860835	0.796777
1906	1	63866099	1
1907	1	63928722	0.0401131
1908	1	63928924	1
1909	1	63932350	1
1910	1	63938292	0.385789
1911	1	63938293	0.385789
1912	1	64044715	1
1913	1	64208031	0.951059
1914	1	64209060	0.575898
1915	1	64209515	1
1916	1	64209582	1
1917	1	64442061	1
1918	1	64450551	1
1919	1	64475981	1
1920	1	64504770	0.779635
1921	1	64504806	0.0630839
1922	1	64504809	0.0623982
1923	1	64504868	0.0694266
1924	1	64728955	1
1925	1	64728984	1
1926	1	64846078	1
1927	1	64849425	0.00728551
1928	1	64849505	0.00514271
1929	1	64986502	1
1930	1	64988161	1
1931	1	65079405	0.688695
1932	1	65308407	1
1933	1	65308521	1
1934	1	65315238	1
1935	1	65386592	1
1936	1	65437620	0.00814262
1937	1	65437682	0.596812
1938	1	65689565	1
1939	1	65785909	0.926288
1940	1	65786620	0.993143
1941	1	65786678	0.9946
1942	1	65786684	0.9946
1943	1	65837627	1
1944	1	65850295	0.174766
1945	1	65850326	0.112368
1946	1	65851373	1
1947	1	65854893	1
1948	1	65857033	1
1949	1	65857652	1
1950	1	65858097	1
1951	1	65991274	1
1952	1	65991303	1
1953	1	66122334	1
1954	1	66122883	1
1955	1	66124731	1
1956	1	66247379	1
1957	1	66248362	1
1958	1	66248664	1
1959	1	66249014	1
1960	1	66250010	0.563041
1961	1	66250021	0.625868
1962	1	66250024	0.562355
1963	1	66385169	1
1964	1	66572288	1
1965	1	66572418	1
1966	1	66572632	1
1967	1	66648825	1
1968	1	66654770	1
1969	1	66654826	1
1970	1	66828062	1
1971	1	66828303	1
1972	1	66851896	1
1973	1	66852371	0.997771
1974	1	66852399	0.997771
1975	1	66852751	0.922345
1976	1	66852768	0.89706
1977	1	66852836	0.877261
1978	1	66927571	1
1979	1	67035819	0.781178
1980	1	67038802	1
1981	1	67119885	1
1982	1	67222054	1
1983	1	67313838	0.999143
1984	1	67323649	1
1985	1	67606746	1
1986	1	67606997	1
1987	1	67740516	1
1988	1	68221050	1
1989	1	68394748	1
1990	1	68398381	1
1991	1	68538426	0.982258
1992	1	68538438	0.981572
1993	1	68666119	1
1994	1	68666541	1
1995	1	68667386	1
1996	1	68667878	1
1997	1	68675208	1
1998	1	68807636	1
1999	1	68892155	1
[truncated: 45,079 more rows]
